# Supplementary material for: Multilocus Sequence Typing Analysis of Carbapenem-Resistant Acinetobacter baumannii in a Chinese Burns Institute
Source: Front Microbiol. 2016 Nov 9;7:1717. doi: 10.3389/fmicb.2016.01717 (PMC5101237; doi:10.3389/fmicb.2016.01717)
Supplement: Supplementary file 1 [file Data_Sheet_1.XLSX]

## Sheet: Sheet1
			Antibiotics sensitivity test																			ST type	Prelance
Strains No.	Isolating time	Source	AMK	SAM	POL	SXT	CIP	MEM	MNO	NET	GEN	TCY	CAZ	FEP	CSL	CTX	TOB	IPM	LVX	PIP	TZP	ST type	OXA51	OXA23
2012-001	2012.01	wd	R	R	S	R	R	R	I	R	R	R	R	R	R	R	R	R	R	R	R	368	1	0
2012-002	2012.01	sp	R	R	S	R	R	R	R	R	R	R	R	R	R	R	R	R	R	R	R	208	1	1
2012-003	2012.01	wd	R	R	S	R	R	R	S	R	R	R	R	R	R	R	R	R	R	R	R	368	1	0
2012-004	2012.02	ca	R	R	S	R	R	R	I	R	R	R	R	R	R	R	R	R	R	R	R	368	1	0
2012-005	2012.02	wd	R	R	S	R	R	R	I	R	R	R	R	R	R	R	R	R	R	R	R	368	1	0
2012-006	2012.03	wd	R	R	S	R	R	R	S	R	R	R	R	R	R	R	R	R	R	R	R	191	1	1
2012-007	2012.03	wd	R	R	I	R	R	R	I	R	R	R	R	R	R	R	R	R	R	R	R	368	1	1
2012-008	2012.03	wd	R	R	S	R	R	R	R	R	R	R	R	R	R	R	R	R	R	R	R	208	1	1
2012-009	2012.03	bl	R	R	S	R	R	R	I	R	R	R	R	R	R	R	R	R	R	R	R	191	1	1
2012-010	2012.03	wd	R	R	S	R	R	R	S	R	R	R	R	R	R	R	R	R	R	R	R	191	1	1
2012-011	2012.04	wd	R	R	S	R	R	R	R	R	R	R	R	R	R	R	R	R	R	R	R	208	1	1
2012-012	2012.04	wd	R	R	S	R	R	R	R	R	R	R	R	R	R	R	R	R	R	R	R	368	1	0
2012-013	2012.04	sp	R	R	S	R	R	R	I	R	R	R	R	R	R	R	R	R	R	R	R	368	1	0
2012-014	2012.04	sp	R	R	S	R	R	R	R	R	R	R	R	R	R	R	R	R	R	R	R	368	1	0
2012-015	2012.05	wd	R	R	S	R	R	R	I	R	R	R	R	R	R	R	R	R	R	R	R	368	1	1
2012-016	2012.05	wd	R	R	S	R	R	R	R	R	R	R	R	R	R	R	R	R	R	R	R	368	1	1
2012-017	2012.05	bl	R	R	S	R	R	R	I	R	R	R	R	R	R	R	R	R	R	R	R	368	1	0
2012-018	2012.05	wd	R	R	I	R	R	R	I	R	R	R	R	R	R	R	R	R	R	R	R	368	1	0
2012-019	2012.05	ca	R	R	S	R	R	R	R	R	R	R	R	R	R	R	R	R	R	R	R	368	1	0
2012-020	2012.05	wd	R	R	I	R	R	R	I	R	R	R	R	R	R	R	R	R	R	R	R	368	1	0
2012-021	2012.06	sp	R	R	S	R	R	R	S	R	R	R	R	R	R	R	R	R	R	R	R	191	1	1
2012-022	2012.06	ca	R	R	I	R	R	R	I	R	R	R	R	R	R	R	R	R	R	R	R	381	1	1
2012-023	2012.06	wd	R	R	I	R	R	R	R	R	R	R	R	R	R	R	R	R	R	R	R	208	1	1
2012-024	2012.06	bl	R	R	S	R	R	R	R	R	R	R	R	R	R	R	R	R	R	R	R	368	1	0
2012-025	2012.06	sp	R	R	S	R	R	R	I	R	R	R	R	R	R	R	R	R	R	R	R	368	1	0
2012-026	2012.06	wd	R	R	S	R	R	R	R	R	R	R	R	R	R	R	R	R	R	R	R	368	1	0
2012-027	2012.06	ca	R	R	S	R	R	R	R	R	R	R	R	R	R	R	R	R	R	R	R	191	1	1
2012-028	2012.06	ca	R	R	S	R	R	R	I	R	R	R	R	R	R	R	R	R	R	R	R	new11	1	0
2012-029	2012.07	wd	R	R	S	R	R	R	I	R	R	R	R	R	R	R	R	R	R	R	R	368	1	0
2012-030	2012.07	ur	R	R	S	R	R	R	S	R	R	R	R	R	R	R	R	R	R	R	R	191	1	1
2012-031	2012.07	ca	R	R	S	R	R	R	I	R	R	R	R	R	R	R	R	R	R	R	R	368	1	0
2012-032	2012.07	wd	R	R	S	R	R	R	R	R	R	R	R	R	R	R	R	R	R	R	R	368	1	1
2012-033	2012.07	sp	R	R	S	R	R	R	I	R	R	R	R	R	R	R	R	R	R	R	R	368	1	0
2012-034	2012.07	bl	R	R	S	R	R	R	R	R	R	R	R	R	R	R	R	R	R	R	R	368	1	0
2012-035	2012.07	ca	R	R	S	R	R	R	I	R	R	R	R	R	R	R	R	R	R	R	R	368	1	0
2012-036	2012.07	sp	R	R	I	R	R	R	I	R	R	R	R	R	R	R	R	R	R	R	R	368	0	0
2012-037	2012.07	sp	S	R	S	R	R	R	R	S	S	R	I	R	R	R	S	R	R	R	R	368	1	0
2012-038	2012.07	wd	R	R	S	R	R	R	R	R	R	R	R	R	R	R	R	R	R	R	R	191	1	1
2012-039	2012.07	wd	R	R	S	R	R	R	S	R	R	R	R	R	R	R	R	R	R	R	R	new17	1	0
2012-040	2012.07	wd	R	R	S	R	R	R	I	R	R	R	R	R	R	R	R	R	R	R	R	381	1	0
2012-041	2012.08	wd	R	R	S	R	R	R	R	R	R	R	R	R	R	R	R	R	R	R	R	368	1	0
2012-042	2012.08	ca	R	R	S	R	R	R	R	R	R	R	R	R	R	R	R	R	R	R	R	368	1	0
2012-043	2012.08	bl	R	R	I	R	R	R	R	R	R	R	R	R	R	R	R	R	R	R	R	new12	1	1
2012-044	2012.08	bl	R	R	S	R	R	R	I	R	R	R	R	R	R	R	R	R	R	R	R	368	1	0
2012-045	2012.08	wd	R	R	S	R	R	R	R	R	R	R	R	R	R	R	R	R	R	R	R	191	1	0
2012-046	2012.08	sp	R	I	S	R	R	R	I	R	R	R	R	R	I	R	R	R	R	R	R	136	0	0
2012-047	2012.08	wd	R	R	S	R	R	R	R	R	R	R	R	R	I	R	R	R	R	R	R	136	1	1
2012-048	2012.09	wd	R	R	S	R	R	R	R	R	R	R	R	R	R	R	R	R	R	R	R	368	1	0
2012-049	2012.09	wd	R	R	S	R	R	R	S	R	R	R	R	R	R	R	R	R	R	R	R	229	1	0
2012-050	2012.09	bl	R	R	S	R	R	R	I	R	R	R	R	R	R	R	R	R	R	R	R	457	1	1
2012-051	2012.09	bl	R	R	S	R	R	R	I	R	R	R	R	R	R	R	R	R	R	R	R	381	1	1
2012-052	2012.1	ca	R	R	I	R	R	R	I	R	R	R	R	R	R	R	R	R	R	R	R	381	1	1
2012-053	2012.1	sp	R	R	I	R	R	R	R	R	R	R	R	R	R	R	R	R	R	R	R	new4	1	0
2012-054	2012.1	sp	R	R	S	R	R	R	I	R	R	R	R	R	R	R	R	R	R	R	R	381	1	0
2012-055	2012.1	ca	R	R	I	R	R	R	R	R	R	R	R	R	R	R	R	R	R	R	R	381	1	1
2012-056	2012.1	wd	R	R	S	R	R	R	I	R	R	R	R	R	R	R	R	R	R	R	R	368	1	0
2012-057	2012.1	wd	R	R	S	R	R	R	I	R	R	R	R	R	R	R	R	R	R	R	R	368	1	1
2012-058	2012.11	wd	R	R	S	R	R	R	R	R	R	R	R	R	R	R	R	R	R	R	R	368	1	0
2012-059	2012.11	wd	R	R	I	R	R	R	R	R	R	R	R	R	R	R	R	R	R	R	R	368	1	0
2012-060	2012.11	bl	R	R	S	R	R	R	R	R	R	R	R	R	R	R	R	R	R	R	R	368	1	0
2012-061	2012.11	ca	R	I	I	R	R	R	I	R	R	R	I	R	I	R	R	R	R	R	R	new8	1	0
2012-062	2012.12	wd	R	R	S	R	R	R	R	R	R	R	I	R	I	R	R	R	R	R	R	new8	1	0
2012-063	2012.12	bl	R	R	S	R	R	R	S	R	R	R	R	R	I	R	R	R	R	R	R	new1	1	1
2012-064	2012.12	bl	R	R	I	R	R	R	R	R	R	R	R	R	R	R	R	R	R	R	R	368	1	1
2012-065	2012.12	bl	R	R	S	R	R	R	R	R	R	R	R	R	R	R	R	R	R	R	R	368	1	0
2012-066	2012.12	sp	R	R	S	R	R	R	R	R	R	R	R	R	R	R	R	R	R	R	R	368	1	1
2013-001	2013.01	ca	R	R	I	R	R	R	R	R	R	R	R	R	R	R	R	R	R	R	R	368	1	1
2013-002	2013.01	wd	R	R	S	R	R	R	R	R	R	R	R	R	R	R	R	R	R	R	R	368	1	1
2013-003	2013.01	sp	R	R	S	R	R	R	R	R	R	R	R	R	R	R	R	R	R	R	R	368	1	1
2013-004	2013.01	wd	R	R	S	R	R	R	I	R	R	R	R	R	R	R	R	R	R	R	R	369	1	1
2013-005	2013.01	wd	R	R	S	R	R	R	I	R	R	R	R	R	R	R	R	R	R	R	R	368	1	0
2013-006	2013.02	wd	R	R	I	R	R	R	R	R	R	R	R	R	R	R	R	R	R	R	R	new5	1	1
2013-007	2013.02	bl	R	R	S	R	R	R	R	R	R	R	R	R	R	R	R	R	R	R	R	new2	1	1
2013-008	2013.03	wd	R	R	S	R	R	R	R	R	R	R	R	R	R	R	R	R	R	R	R	208	1	1
2013-009	2013.03	wd	R	R	S	R	R	R	R	R	R	R	R	R	S	R	R	R	R	R	R	369	1	1
2013-010	2013.03	ca	R	R	S	R	R	R	I	R	R	R	R	R	R	R	R	R	R	R	R	369	1	1
2013-011	2013.03	wd	R	R	S	R	R	R	R	R	R	R	R	R	R	R	R	R	R	R	R	195	1	1
2013-012	2013.03	sp	R	R	S	R	R	R	R	R	R	R	R	R	R	R	R	R	R	R	R	195	1	1
2013-013	2013.03	ca	R	R	S	R	R	R	R	R	R	R	R	R	R	R	R	R	R	R	R	new3	1	1
2013-014	2013.03	ca	R	R	S	R	R	R	R	R	R	R	R	R	I	R	R	R	R	R	R	368	1	0
2013-015	2013.03	wd	R	R	S	R	R	R	R	R	R	R	R	R	I	R	R	R	R	R	R	208	1	1
2013-016	2013.03	sp	R	R	S	R	R	R	R	R	R	R	R	R	I	R	R	R	R	R	R	368	1	0
2013-017	2013.03	wd	R	R	S	R	R	R	I	R	R	R	R	R	R	R	R	R	I	R	R	195	1	1
2013-018	2013.04	sp	R	R	S	I	R	R	I	R	R	R	R	R	I	R	R	R	R	R	R	369	1	0
2013-019	2013.04	sp	R	R	S	R	R	R	R	R	R	R	R	R	R	R	R	R	R	R	R	195	1	1
2013-020	2013.04	wd	R	R	S	R	R	R	R	R	R	R	R	R	R	R	R	R	R	R	R	new9	1	1
2013-021	2013.04	wd	R	R	S	R	R	R	S	R	R	I	R	R	R	R	R	R	R	R	R	369	1	1
2013-022	2013.04	bl	R	R	S	R	R	R	I	R	R	R	R	R	R	R	R	R	R	R	R	368	1	1
2013-023	2013.04	sp	R	R	S	R	R	R	S	R	R	S	R	R	I	R	R	R	R	R	R	new6	1	1
2013-024	2013.04	bl	R	R	S	R	R	R	S	R	R	I	R	R	R	R	R	R	R	R	R	new10	1	1
2013-025	2013.04	wd	R	R	S	R	R	R	I	R	R	R	R	R	R	R	R	R	R	R	R	369	1	0
2013-026	2013.04	sp	R	R	S	R	R	R	I	R	R	R	R	R	R	R	R	R	R	R	R	369	1	0
2013-027	2013.04	wd	R	R	S	R	R	R	S	R	R	S	R	R	R	R	R	R	R	R	R	369	1	1
2013-028	2013.04	bl	R	R	S	R	R	R	R	R	R	R	R	R	R	R	R	R	R	R	R	369	1	1
2013-029	2013.04	ca	R	R	S	R	R	R	I	R	R	R	R	R	R	R	R	R	R	R	R	369	1	1
2013-030	2013.04	ps	R	R	S	R	R	R	R	R	R	R	R	R	R	R	R	R	R	R	R	new7	1	1
2013-031	2013.04	ts	R	R	S	R	R	R	I	R	R	R	R	R	R	R	R	R	R	R	R	369	1	1
2013-032	2013.05	ca	R	R	S	R	R	R	I	R	R	R	R	R	R	R	R	R	R	R	R	369	1	1
2013-033	2013.05	bl	R	R	S	I	R	R	I	R	R	R	R	R	I	R	R	R	R	R	R	195	1	0
2013-034	2013.05	ca	R	R	S	R	R	R	R	R	R	R	R	R	I	R	R	R	R	R	R	195	1	0
2013-035	2013.05	sp	R	R	S	R	R	R	S	R	R	I	R	R	S	R	R	R	R	R	R	new9	1	1
2013-036	2013.05	wd	R	R	S	R	R	R	S	R	R	I	R	R	I	R	R	R	R	R	R	new9	1	1
2013-037	2013.05	ca	R	R	S	I	R	R	I	R	R	R	R	R	R	R	R	R	R	R	R	195	1	1
2013-038	2013.05	sp	R	R	S	I	R	R	I	R	R	R	R	R	R	R	R	R	R	R	R	195	1	1
2013-039	2013.05	wd	R	R	S	R	R	R	I	R	R	R	R	R	I	R	R	R	R	R	R	new13	1	1
2013-040	2013.06	ps	R	R	S	I	R	R	I	R	R	R	R	R	I	R	R	R	R	R	R	195	1	1
2013-041	2013.06	sp	R	R	S	I	R	R	R	R	R	R	R	R	I	R	R	R	R	R	R	195	1	1
2013-042	2013.06	wd	R	R	S	R	R	R	I	R	R	R	R	R	R	R	R	R	R	R	R	369	1	1
2013-043	2013.06	sp	R	R	I	R	R	R	R	R	R	R	R	R	R	R	R	R	R	R	R	369	1	1
2013-044	2013.06	sp	R	R	S	R	R	R	S	R	R	R	R	R	I	R	R	R	R	R	R	381	1	0
2013-045	2013.06	ca	R	R	S	R	R	R	I	R	R	R	R	R	R	R	R	R	R	R	R	369	1	1
2013-046	2013.06	bl	R	R	S	R	R	R	I	R	R	R	R	R	R	R	R	R	R	R	R	368	1
2013-047	2013.06	wd	R	R	S	R	R	R	I	R	R	R	R	R	I	R	R	R	R	R	R	369	1	1
2013-048	2013.06	sp	R	R	S	R	R	R	R	R	R	R	R	R	R	R	R	R	R	R	R	368	1	0
2013-049	2013.06	wd	R	R	S	R	R	R	I	R	R	R	R	R	I	R	R	R	R	R	R	368	1	0
2013-050	2013.06	ca	R	R	S	S	R	R	I	R	R	R	R	R	I	R	R	R	R	R	R	195	1	1
2013-051	2013.06	wd	R	R	S	R	R	R	I	R	R	R	R	R	I	R	R	R	R	R	R	208	1	1
2013-052	2013.07	wd	R	R	S	R	R	R	S	R	R	I	R	R	I	R	R	R	R	R	R	new9	1	1
2013-053	2013.07	ca	R	R	S	R	R	R	R	R	R	R	R	R	I	R	R	R	R	R	R	368	1	1
2013-054	2013.07	wd	R	R	S	R	R	R	R	R	R	R	R	R	I	R	R	R	R	R	R	368	1	1
2013-055	2013.07	wd	R	R	S	I	R	R	I	R	R	R	R	R	I	R	R	R	R	R	R	195	1	1
2013-056	2013.07	bx	R	R	S	R	R	I	I	R	R	R	R	R	S	R	R	R	R	R	R	368	1	0
2013-057	2013.07	wd	R	R	S	R	R	R	I	R	R	R	R	R	I	R	R	R	R	R	R	368	1	0
2013-058	2013.07	sp	R	R	S	R	R	R	I	R	R	R	R	R	R	R	R	R	R	R	R	369	1	1
2013-059	2013.07	sp	R	R	S	R	R	R	I	R	R	R	R	R	I	R	R	R	R	R	R	368	1	1
2013-060	2013.07	sp	R	R	S	R	R	R	S	R	R	R	R	R	I	R	R	R	R	R	R	191	1	1
2013-061	2013.07	ca	R	R	S	R	R	R	R	R	R	R	R	R	I	R	R	R	R	R	R	368	1	0
2013-062	2013.08	wd	R	R	S	R	R	R	I	R	R	R	R	R	I	R	R	R	R	R	R	368	1	0
2013-063	2013.08	sp	R	R	S	R	R	R	R	R	R	R	R	R	I	R	R	R	R	R	R	369	1	1
2013-064	2013.08	wd	R	R	S	R	R	R	R	R	R	R	R	R	R	R	R	R	R	R	R	195	1	1
2013-065	2013.08	bl	R	R	S	R	R	R	R	R	R	R	R	R	R	R	R	R	R	R	R	368	1	0
2013-066	2013.08	ps	R	R	S	S	R	R	R	R	R	R	R	R	R	R	R	R	R	R	R	195	1	1
2013-067	2013.08	wd	R	R	S	R	R	R	S	R	R	I	R	R	S	R	R	R	R	R	R	new14	1	1
2013-068	2013.09	sp	R	R	S	R	R	R	R	R	R	R	R	R	S	R	R	R	R	R	R	208	1	1
2013-069	2013.09	ca	R	R	S	R	R	R	I	R	R	R	R	R	I	R	R	R	R	R	R	208	1	1
2013-070	2013.09	wd	S	R	S	R	R	R	I	S	S	R	S	R	I	R	S	R	R	R	R	368	1	1
2013-071	2013.09	wd	S	R	S	R	R	R	R	R	R	R	R	R	S	R	R	R	R	R	R	208	1	0
2013-072	2013.09	sp	R	R	S	R	R	R	R	R	R	R	R	R	I	R	R	R	R	R	R	191	1	1
2013-073	2013.09	bl	R	R	S	R	R	R	S	R	R	R	R	R	I	R	R	R	R	R	R	191	1	1
2013-074	2013.1	sp	R	R	S	R	R	R	S	R	R	R	R	R	I	R	R	R	R	R	R	191	1	1
2013-075	2013.1	wd	R	R	S	R	R	R	R	R	R	R	R	R	R	R	R	R	R	R	R	368	1	0
2013-076	2013.1	wd	R	R	S	R	R	R	R	R	R	R	R	R	R	R	R	R	R	R	R	368	1	1
2013-077	2013.1	bx	R	R	S	R	R	R	S	R	R	R	R	R	I	R	R	R	R	R	R	191	1	1
2013-078	2013.1	wd	R	R	S	R	R	R	I	R	R	R	R	R	S	R	R	R	R	R	R	195	1	1
2013-079	2013.11	ca	R	R	S	R	R	R	S	R	R	R	R	R	I	R	R	R	R	R	R	191	1	1
2013-080	2013.11	sp	R	R	S	R	R	R	S	R	R	R	R	R	I	R	R	R	R	R	R	191	1	1
2013-081	2013.11	wd	R	R	S	R	R	R	R	R	R	R	R	R	S	R	R	R	R	R	R	208	1	1
2013-082	2013.11	wd	R	R	S	R	R	R	R	R	R	R	R	R	I	R	R	R	R	R	R	new15	1	1
2013-083	2013.11	sp	R	R	S	R	R	R	I	R	R	R	R	R	I	R	R	R	R	R	R	368	1	1
2013-084	2013.11	ca	R	R	S	R	R	R	I	R	R	R	R	R	I	R	R	R	R	R	R	191	1	1
2013-085	2013.11	bl	R	R	S	R	R	R	I	R	R	R	R	R	I	R	R	R	R	R	R	208	1	0
2013-086	2013.11	wd	R	R	S	R	R	R	R	R	R	R	R	R	R	R	R	R	R	R	R	368	1	1
2013-087	2013.11	bl	R	R	S	R	R	R	S	R	R	R	R	R	I	R	R	R	R	R	R	191	1	1
2013-088	2013.12	sp	R	R	S	R	R	R	R	R	R	R	R	R	I	R	R	R	R	R	R	368	1	1
2013-089	2013.12	wd	R	I	S	R	R	R	R	R	R	R	R	R	R	R	R	R	R	R	R	new14	1	1
2013-090	2013.12	sp	R	R	S	R	R	R	I	R	R	R	R	R	R	R	R	R	R	R	R	368	1	1
2013-091	2013.12	bl	R	R	S	R	R	R	R	R	R	R	R	R	I	R	R	R	R	R	R	368	1	1
2013-092	2013.12	ca	R	R	S	R	R	R	I	R	R	R	R	R	I	R	R	R	R	R	R	368	1	1
2013-093	2013.12	ca	R	R	S	R	R	R	R	R	R	R	R	R	R	R	R	R	R	R	R	368	0	0
2014-001	2014.01	sp	R	R	S	R	R	R	R	R	R	R	R	R	R	R	R	R	R	R	R	369	1	1
2014-002	2014.02	wd	R	R	S	R	R	R	R	R	R	R	R	R	R	R	R	R	R	R	R	368	1	0
2014-003	2014.02	wd	R	R	S	R	R	R	S	R	R	R	R	R	I	R	R	R	R	R	R	191	1	1
2014-004	2014.02	wd	R	R	S	R	R	R	R	R	R	R	R	R	R	R	R	R	R	R	R	369	1	1
2014-005	2014.02	wd	R	R	S	R	R	R	I	R	R	R	R	R	R	R	R	R	R	R	R	368	1	1
2014-006	2014.02	wd	R	R	S	R	R	R	R	R	R	R	R	R	R	R	R	R	R	R	R	368	1	1
2014-007	2014.02	bl	R	R	S	R	R	R	R	R	R	R	R	R	I	R	R	R	R	R	R	368	1	0
2014-008	2014.03	wd	R	R	S	R	R	R	I	R	R	R	R	R	R	R	R	R	R	R	R	368	1	1
2014-009	2014.03	wd	R	R	S	R	R	R	R	R	R	R	R	R	R	R	R	R	R	R	R	368	1	0
2014-010	2014.03	ca	R	R	S	R	R	R	R	R	R	R	R	R	R	R	R	R	R	R	R	368	1	1
2014-011	2014.03	bl	R	R	S	R	R	R	R	R	R	R	R	R	R	R	R	R	R	R	R	368	1	1
2014-012	2014.03	wd	R	R	S	R	R	R	S	R	R	I	R	R	I	R	R	R	R	R	R	new9	1	1
2014-013	2014.03	ca	R	R	S	R	R	R	R	R	R	R	R	R	R	R	R	R	R	R	R	369	1	1
2014-014	2014.03	sp	R	R	S	R	R	R	R	R	R	R	R	R	R	R	R	R	R	R	R	368	1	1
2014-015	2014.04	ps	R	R	S	R	R	R	R	R	R	R	R	R	R	R	R	R	R	R	R	368	1	1
2014-016	2014.04	wd	R	R	S	R	R	R	I	R	R	R	R	R	I	R	R	R	R	R	R	368	1	0
2014-017	2014.04	sp	R	R	S	R	R	R	I	R	R	R	R	R	R	R	R	R	R	R	R	369	1	1
2014-018	2014.04	wd	R	R	S	R	R	R	S	R	R	R	R	R	R	R	R	R	R	R	R	368	1	1
2014-019	2014.04	sp	R	R	S	R	R	R	S	R	R	S	R	R	R	R	R	R	R	R	R	191	1	1
2014-020	2014.04	bl	R	R	S	R	R	R	S	R	R	S	R	R	R	R	R	R	R	R	R	191	1	1
2014-021	2014.04	wd	R	R	S	R	R	R	S	R	R	R	R	R	R	R	R	R	R	R	R	368	1	0
2014-022	2014.04	ca	R	R	S	R	R	R	S	R	R	R	R	R	R	R	R	R	R	R	R	368	1	0
2014-023	2014.04	ps	R	R	S	I	R	R	S	R	R	R	R	R	R	R	R	R	R	R	R	195	1	1
2014-024	2014.04	bl	R	R	S	R	R	R	S	R	R	R	R	R	R	R	R	R	R	R	R	368	0	0
2014-025	2014.05	bl	R	R	S	R	R	R	S	R	R	R	R	R	R	R	R	R	R	R	R	195	1	0
2014-026	2014.05	bx	R	R	S	R	R	R	S	R	R	S	R	R	I	R	R	R	R	R	R	new9	1	1
2014-027	2014.05	ca	R	R	S	R	R	R	S	R	R	R	R	R	R	R	R	R	R	R	R	208	1	1
2014-028	2014.05	bl	R	R	S	R	R	R	I	R	R	R	R	R	R	R	R	R	R	R	R	368	1	1
2014-029	2014.05	sp	R	R	S	R	R	R	S	R	R	S	R	R	R	R	R	R	R	R	R	191	1	1
2014-030	2014.06	ca	R	R	S	R	R	R	S	R	R	S	R	R	I	R	R	R	R	R	R	new14	1	1
2014-031	2014.06	sp	R	R	S	R	R	R	S	R	R	R	R	R	R	R	R	R	R	R	R	195	1	1
2014-032	2014.06	wd	R	R	S	R	R	R	I	R	R	R	R	R	R	R	R	R	R	R	R	368	1	0
2014-033	2014.06	wd	R	R	S	R	R	R	S	R	R	R	R	R	R	R	R	R	R	R	R	368	1	1
2014-034	2014.06	wd	R	R	S	R	R	R	S	R	R	R	R	R	R	R	R	R	R	R	R	368	1	1
2014-035	2014.06	ca	R	R	S	R	R	R	S	R	R	R	R	R	R	R	R	R	R	R	R	368	1	0
2014-036	2014.06	sp	R	R	S	R	R	R	S	R	R	R	R	R	R	R	R	R	R	R	R	369	1	1
2014-037	2014.06	sp	R	R	S	I	R	R	S	R	R	R	R	R	R	R	R	R	R	R	R	195	1	1
2014-038	2014.06	wd	R	R	S	R	R	R	S	R	R	R	R	R	R	R	R	R	R	R	R	368	0	0
2014-039	2014.06	bl	R	R	S	R	R	R	I	R	R	R	R	R	R	R	R	R	R	R	R	368	1	1
2014-040	2014.06	wd	R	R	S	R	R	R	R	R	R	S	R	R	R	R	R	R	R	R	R	369	1	1
2014-041	2014.06	sp	R	R	S	R	R	R	I	R	R	R	R	R	R	R	R	R	R	R	R	369	1	1
2014-042	2014.06	wd	R	R	S	R	R	R	S	R	R	R	R	R	R	R	R	R	R	R	R	369	1	1
2014-043	2014.06	wd	R	R	S	R	R	R	I	R	R	R	R	R	R	R	R	R	R	R	R	368	1	0
2014-044	2014.07	ps	R	R	S	R	R	R	S	R	R	R	R	R	R	R	R	R	R	R	R	new16	1	1
2014-045	2014.07	sp	R	R	S	R	R	R	S	R	R	R	R	R	R	R	R	R	R	R	R	369	1	1
2014-046	2014.07	wd	R	R	S	R	R	R	I	R	R	R	R	R	R	R	R	R	R	R	R	368	1	1
2014-047	2014.07	sp	R	R	S	R	R	R	I	R	R	I	R	R	R	R	R	R	R	R	R	191	1	1
2014-048	2014.07	wd	R	R	S	R	R	R	S	R	R	R	R	R	R	R	R	R	R	R	R	195	1	1
2014-049	2014.07	sp	R	R	S	R	R	R	S	R	R	S	R	R	R	R	R	R	R	R	R	191	1	0
2014-050	2014.07	wd	R	R	S	R	R	R	S	R	R	S	R	R	R	R	R	R	R	R	R	191	1	1
2014-051	2014.07	sp	R	R	S	R	R	R	S	R	R	R	R	R	I	R	R	R	R	R	R	208	1	1
2014-052	2014.07	sp	R	R	S	R	R	R	S	R	R	R	R	R	R	R	R	R	R	R	R	208	1	0
2014-053	2014.07	sp	R	R	S	R	R	R	S	R	R	R	R	R	R	R	R	R	R	R	R	191	1	1
2014-054	2014.07	wd	R	R	S	R	R	R	S	R	R	R	R	R	R	R	R	R	R	R	R	368	1	1
2014-055	2014.07	sp	R	R	S	R	R	R	S	R	R	S	R	R	R	R	R	R	R	R	R	369	1	1
2014-056	2014.07	wd	R	R	S	R	R	R	S	R	R	R	R	R	R	R	R	R	R	R	R	369	1	1
2014-057	2014.07	wd	R	R	S	R	R	R	S	R	R	R	R	R	R	R	R	R	R	R	R	208	1	0
2014-058	2014.07	ts	R	R	S	R	R	R	S	R	R	S	R	R	R	R	R	R	R	R	R	191	1	1
2014-059	2014.08	sp	R	R	S	R	R	R	S	R	R	S	R	R	R	R	R	R	R	R	R	191	1
2014-060	2014.08	wd	R	R	S	R	R	R	S	R	R	R	R	R	R	R	R	R	R	R	R	368	1	1
2014-061	2014.08	wd	R	R	S	R	R	R	S	R	R	R	R	R	R	R	R	R	R	R	R	368	0	0
2014-062	2014.08	ps	R	R	S	R	R	R	S	R	R	R	R	R	R	R	R	R	R	R	R	195	1	1
2014-063	2014.08	bl	R	R	S	R	R	R	S	R	R	R	R	R	R	R	R	R	R	R	R	208	1	0
2014-064	2014.08	wd	R	R	S	R	R	R	I	R	R	R	R	R	R	R	R	R	R	R	R	368	1	1
2014-065	2014.09	ts	R	R	S	R	R	R	S	R	R	R	R	R	R	R	R	R	R	R	R	368	1	0
2014-066	2014.09	wd	R	R	S	R	R	R	S	R	R	R	R	R	R	R	R	R	R	R	R	368	1	0
2014-067	2014.09	ps	R	R	S	R	R	R	I	R	R	R	R	R	R	R	R	R	R	R	R	195	1	1
2014-068	2014.09	wd	R	R	S	R	R	R	S	R	R	R	R	R	R	R	R	R	R	R	R	195	1	1
2014-069	2014.09	wd	R	R	S	R	R	R	S	R	R	R	R	R	R	R	R	R	R	R	R	195	1	1
2014-070	2014.09	wd	R	R	S	R	R	R	S	R	R	R	R	R	R	R	R	R	R	R	R	368	1	0
2014-071	2014.09	ca	R	R	S	R	R	R	S	R	R	R	R	R	R	R	R	R	R	R	R	195	1	1
2014-072	2014.09	wd	R	R	S	R	R	R	S	R	R	R	R	R	R	R	R	R	R	R	R	195	1	1
2014-073	2014.09	wd	R	R	S	R	R	R	S	R	R	R	R	R	R	R	R	R	R	R	R	208	1	0
2014-074	2014.1	sp	R	R	S	R	R	R	S	R	R	S	R	R	R	R	R	R	R	R	R	191	1	1
2014-075	2014.1	bl	R	R	S	R	R	R	S	R	R	R	R	R	R	R	R	R	R	R	R	195	1	1
2014-076	2014.1	ur	R	R	S	R	R	R	I	R	R	R	R	R	R	R	R	R	R	R	R	368	1	1
2014-077	2014.1	ca	R	R	S	R	R	R	S	R	R	S	R	R	I	R	R	R	R	R	R	191	1	1
2014-078	2014.1	ca	R	R	S	R	R	R	S	R	R	R	R	R	R	R	R	R	R	R	R	195	1	1
2014-079	2014.1	sp	R	R	S	R	R	R	I	R	R	R	R	R	R	R	R	R	R	R	R	208	1	0
2014-080	2014.1	sp	R	R	S	R	R	R	S	R	R	R	R	R	R	R	R	R	R	R	R	368	1	1
2014-081	2014.1	wd	R	R	S	R	R	R	S	R	R	R	R	R	R	R	R	R	R	R	R	195	1	1
2014-082	2014.1	wd	R	R	S	R	R	R	S	R	R	R	R	R	R	R	R	R	R	R	R	195	1	1
2014-083	2014.1	wd	R	R	S	R	R	R	S	R	R	R	R	R	R	R	R	R	R	R	R	368	1	1
2014-084	2014.12	sp	R	R	S	R	R	R	S	R	R	R	R	R	R	R	R	R	R	R	R	368	1	1
2014-085	2014.12	ca	R	R	S	R	R	R	S	R	R	R	R	R	R	R	R	R	R	R	R	368	1	0
2014-086	2014.12	ts	R	R	S	R	R	R	S	R	R	R	R	R	R	R	R	R	R	R	R	208	1	1
2014-087	2014.12	wd	R	R	S	R	R	R	I	R	R	R	R	R	R	R	R	R	R	R	R	195	1	1
2014-088	2014.12	sp	R	R	S	R	R	R	S	R	R	R	R	R	R	R	R	R	R	R	R	368	1	1
2014-089	2014.12	ts	R	R	S	R	R	R	I	R	R	R	R	R	R	R	R	R	R	R	R	208	1	1
																							1 means positive, 0 means negative
	ST distribution in each year
	2012			2013			2014
	ST Types	Isolate No.		ST Types	Isolate No.		ST Types	Isolate No.
	457	1		new15	1		new14	1
	new1	1		new2	1		new16	1
	new11	1		new3	1		new9	2
	new12	1		new5	1		208	9
	new17	1		new6	1		369	11
	new4	1		new7	1		191	12
	229	1		381	1		195	16
	new8	2		new10	1		368	37
	136	2		new13	1			89
	208	4		new14	2		Total
	381	6		new9	4
	191	8		208	8
	368	37		191	9
	Total	66		195	15
				369	18
				368	28
				Total	93
