# Supplementary material for: Multilocus Sequence Typing Analysis of Carbapenem-Resistant Acinetobacter baumannii in a Chinese Burns Institute
Source: Front Microbiol. 2016 Nov 9;7:1717. doi: 10.3389/fmicb.2016.01717 (PMC5101237; doi:10.3389/fmicb.2016.01717)
Supplement: Supplementary file 2 [file Data_Sheet_2.zip]

Archive with 1,743 entries (1,736 files):
- data sheet 2/cpn60/
- data sheet 2/cpn60/cpn60-2012-1.fas
- data sheet 2/cpn60/cpn60-2012-10.fas
- data sheet 2/cpn60/cpn60-2012-11.fas
- data sheet 2/cpn60/CPN60-2012-12.fas
- data sheet 2/cpn60/CPN60-2012-13.fas
- data sheet 2/cpn60/cpn60-2012-14.fas
- data sheet 2/cpn60/cpn60-2012-15.fas
- data sheet 2/cpn60/cpn60-2012-16.fas
- data sheet 2/cpn60/cpn60-2012-17.fas
- data sheet 2/cpn60/CPN60-2012-18.fas
- data sheet 2/cpn60/CPN60-2012-19.fas
- data sheet 2/cpn60/CPN60-2012-2.fas
- data sheet 2/cpn60/cpn60-2012-20.fas
- data sheet 2/cpn60/cpn60-2012-21.fas
- data sheet 2/cpn60/cpn60-2012-22.fas
- data sheet 2/cpn60/cpn60-2012-23.fas
- data sheet 2/cpn60/cpn60-2012-24.fas
- data sheet 2/cpn60/CPN60-2012-25.fas
- data sheet 2/cpn60/cpn60-2012-26.fas
- data sheet 2/cpn60/cpn60-2012-27.fas
- data sheet 2/cpn60/CPN60-2012-28.fas
- data sheet 2/cpn60/CPN60-2012-29.fas
- data sheet 2/cpn60/CPN60-2012-3.fas
- data sheet 2/cpn60/CPN60-2012-30.fas
- data sheet 2/cpn60/CPN60-2012-31.fas
- data sheet 2/cpn60/cpn60-2012-32.fas
- data sheet 2/cpn60/CPN60-2012-33.fas
- data sheet 2/cpn60/cpn60-2012-34.fas
- data sheet 2/cpn60/cpn60-2012-35.fas
- data sheet 2/cpn60/cpn60-2012-36.fas
- data sheet 2/cpn60/cpn60-2012-37.fas
- data sheet 2/cpn60/cpn60-2012-38.fas
- data sheet 2/cpn60/cpn60-2012-39.fas
- data sheet 2/cpn60/CPN60-2012-4.fas
- data sheet 2/cpn60/cpn60-2012-40.fas
- data sheet 2/cpn60/cpn60-2012-41.fas
- data sheet 2/cpn60/cpn60-2012-42.fas
- data sheet 2/cpn60/cpn60-2012-43.fas
- data sheet 2/cpn60/cpn60-2012-44.fas
- data sheet 2/cpn60/cpn60-2012-45.fas
- data sheet 2/cpn60/cpn60-2012-46.fas
- data sheet 2/cpn60/cpn60-2012-47.fas
- data sheet 2/cpn60/cpn60-2012-48.fas
- data sheet 2/cpn60/cpn60-2012-49.fas
- data sheet 2/cpn60/CPN60-2012-5.fas
- data sheet 2/cpn60/cpn60-2012-50.fas
- data sheet 2/cpn60/cpn60-2012-51.fas
- data sheet 2/cpn60/cpn60-2012-52.fas
- data sheet 2/cpn60/cpn60-2012-53.fas
- data sheet 2/cpn60/cpn60-2012-54.fas
- data sheet 2/cpn60/cpn60-2012-55.fas
- data sheet 2/cpn60/CPN60-2012-56.fas
- data sheet 2/cpn60/CPN60-2012-57.fas
- data sheet 2/cpn60/cpn60-2012-58.fas
- data sheet 2/cpn60/cpn60-2012-59.fas
- data sheet 2/cpn60/cpn60-2012-6.fas
- data sheet 2/cpn60/cpn60-2012-60.fas
- data sheet 2/cpn60/cpn60-2012-61.fas
- data sheet 2/cpn60/cpn60-2012-62.fas
- data sheet 2/cpn60/cpn60-2012-63.fas
- data sheet 2/cpn60/cpn60-2012-64.fas
- data sheet 2/cpn60/cpn60-2012-65.fas
- data sheet 2/cpn60/cpn60-2012-66.fas
- data sheet 2/cpn60/cpn60-2012-7.fas
- data sheet 2/cpn60/cpn60-2012-8.fas
- data sheet 2/cpn60/cpn60-2012-9.fas
- data sheet 2/cpn60/CPN60-2013-1.fas
- data sheet 2/cpn60/CPN60-2013-10.fas
- data sheet 2/cpn60/CPN60-2013-11.fas
- data sheet 2/cpn60/CPN60-2013-12.fas
- data sheet 2/cpn60/CPN60-2013-13.fas
- data sheet 2/cpn60/CPN60-2013-14.fas
- data sheet 2/cpn60/CPN60-2013-15.fas
- data sheet 2/cpn60/CPN60-2013-16.fas
- data sheet 2/cpn60/CPN60-2013-17.fas
- data sheet 2/cpn60/CPN60-2013-18.fas
- data sheet 2/cpn60/CPN60-2013-19.fas
- data sheet 2/cpn60/CPN60-2013-2.fas
- data sheet 2/cpn60/CPN60-2013-20.fas
- data sheet 2/cpn60/CPN60-2013-21.fas
- data sheet 2/cpn60/CPN60-2013-22.fas
- data sheet 2/cpn60/CPN60-2013-23.fas
- data sheet 2/cpn60/CPN60-2013-24.fas
- data sheet 2/cpn60/CPN60-2013-25.fas
- data sheet 2/cpn60/CPN60-2013-26.fas
- data sheet 2/cpn60/CPN60-2013-27.fas
- data sheet 2/cpn60/CPN60-2013-28.fas
- data sheet 2/cpn60/CPN60-2013-29.fas
- data sheet 2/cpn60/CPN60-2013-3.fas
- data sheet 2/cpn60/CPN60-2013-30.fas
- data sheet 2/cpn60/CPN60-2013-31.fas
- data sheet 2/cpn60/CPN60-2013-32.fas
- data sheet 2/cpn60/cpn60-2013-33.fas
- data sheet 2/cpn60/cpn60-2013-34.fas
- data sheet 2/cpn60/cpn60-2013-35.fas
- data sheet 2/cpn60/cpn60-2013-36.fas
- data sheet 2/cpn60/cpn60-2013-37.fas
- data sheet 2/cpn60/cpn60-2013-38.fas
- data sheet 2/cpn60/cpn60-2013-39.fas
- data sheet 2/cpn60/CPN60-2013-4.fas
- data sheet 2/cpn60/cpn60-2013-40.fas
- data sheet 2/cpn60/cpn60-2013-41.fas
- data sheet 2/cpn60/cpn60-2013-42.fas
- data sheet 2/cpn60/cpn60-2013-43.fas
- data sheet 2/cpn60/cpn60-2013-44.fas
- data sheet 2/cpn60/cpn60-2013-45.fas
- data sheet 2/cpn60/cpn60-2013-46.fas
- data sheet 2/cpn60/cpn60-2013-47.fas
- data sheet 2/cpn60/cpn60-2013-48.fas
- data sheet 2/cpn60/cpn60-2013-49.fas
- data sheet 2/cpn60/CPN60-2013-5.fas
- data sheet 2/cpn60/cpn60-2013-50.fas
- data sheet 2/cpn60/cpn60-2013-51.fas
- data sheet 2/cpn60/cpn60-2013-52.fas
- data sheet 2/cpn60/cpn60-2013-53.fas
- data sheet 2/cpn60/cpn60-2013-54.fas
- data sheet 2/cpn60/cpn60-2013-55.fas
- data sheet 2/cpn60/cpn60-2013-56.fas
- data sheet 2/cpn60/cpn60-2013-57.fas
- data sheet 2/cpn60/cpn60-2013-58.fas
- data sheet 2/cpn60/cpn60-2013-59.fas
- data sheet 2/cpn60/CPN60-2013-6.fas
- data sheet 2/cpn60/cpn60-2013-60.fas
- data sheet 2/cpn60/cpn60-2013-61.fas
- data sheet 2/cpn60/cpn60-2013-62.fas
- data sheet 2/cpn60/cpn60-2013-63.fas
- data sheet 2/cpn60/cpn60-2013-64.fas
- data sheet 2/cpn60/cpn60-2013-65.fas
- data sheet 2/cpn60/cpn60-2013-66.fas
- data sheet 2/cpn60/cpn60-2013-67.fas
- data sheet 2/cpn60/cpn60-2013-68.fas
- data sheet 2/cpn60/cpn60-2013-69.fas
- data sheet 2/cpn60/CPN60-2013-7.fas
- data sheet 2/cpn60/cpn60-2013-70.fas
- data sheet 2/cpn60/cpn60-2013-71.fas
- data sheet 2/cpn60/cpn60-2013-72.fas
- data sheet 2/cpn60/cpn60-2013-73.fas
- data sheet 2/cpn60/cpn60-2013-74.fas
- data sheet 2/cpn60/cpn60-2013-75.fas
- data sheet 2/cpn60/cpn60-2013-76.fas
- data sheet 2/cpn60/cpn60-2013-77.fas
- data sheet 2/cpn60/cpn60-2013-78.fas
- data sheet 2/cpn60/cpn60-2013-79.fas
- data sheet 2/cpn60/CPN60-2013-8.fas
- data sheet 2/cpn60/cpn60-2013-80.fas
- data sheet 2/cpn60/cpn60-2013-81.fas
- data sheet 2/cpn60/cpn60-2013-82.fas
- data sheet 2/cpn60/cpn60-2013-83.fas
- data sheet 2/cpn60/cpn60-2013-84.fas
- data sheet 2/cpn60/cpn60-2013-85.fas
- data sheet 2/cpn60/cpn60-2013-86.fas
- data sheet 2/cpn60/cpn60-2013-87.fas
- data sheet 2/cpn60/cpn60-2013-88.fas
- data sheet 2/cpn60/cpn60-2013-89.fas
- data sheet 2/cpn60/CPN60-2013-9.fas
- data sheet 2/cpn60/cpn60-2013-90.fas
- data sheet 2/cpn60/cpn60-2013-91.fas
- data sheet 2/cpn60/cpn60-2013-92.fas
- data sheet 2/cpn60/cpn60-2013-93.fas
- data sheet 2/cpn60/cpn60-2014-1.fas
- data sheet 2/cpn60/cpn60-2014-10.fas
- data sheet 2/cpn60/cpn60-2014-11.fas
- data sheet 2/cpn60/cpn60-2014-12.fas
- data sheet 2/cpn60/cpn60-2014-13.fas
- data sheet 2/cpn60/cpn60-2014-14.fas
- data sheet 2/cpn60/cpn60-2014-15.fas
- data sheet 2/cpn60/cpn60-2014-16.fas
- data sheet 2/cpn60/cpn60-2014-17.fas
- data sheet 2/cpn60/cpn60-2014-18.fas
- data sheet 2/cpn60/cpn60-2014-19.fas
- data sheet 2/cpn60/cpn60-2014-2.fas
- data sheet 2/cpn60/cpn60-2014-20.fas
- data sheet 2/cpn60/cpn60-2014-21.fas
- data sheet 2/cpn60/cpn60-2014-22.fas
- data sheet 2/cpn60/cpn60-2014-23.fas
- data sheet 2/cpn60/cpn60-2014-24.fas
- data sheet 2/cpn60/cpn60-2014-25.fas
- data sheet 2/cpn60/cpn60-2014-26.fas
- data sheet 2/cpn60/cpn60-2014-27.fas
- data sheet 2/cpn60/cpn60-2014-28.fas
- data sheet 2/cpn60/cpn60-2014-29.fas
- data sheet 2/cpn60/cpn60-2014-3.fas
- data sheet 2/cpn60/cpn60-2014-30.fas
- data sheet 2/cpn60/cpn60-2014-31.fas
- data sheet 2/cpn60/cpn60-2014-32.fas
- data sheet 2/cpn60/cpn60-2014-33.fas
- data sheet 2/cpn60/cpn60-2014-34.fas
- data sheet 2/cpn60/cpn60-2014-35.fas
- data sheet 2/cpn60/cpn60-2014-36.fas
- data sheet 2/cpn60/cpn60-2014-37.fas
- data sheet 2/cpn60/cpn60-2014-38.fas
- data sheet 2/cpn60/cpn60-2014-39.fas
- data sheet 2/cpn60/cpn60-2014-4.fas
- data sheet 2/cpn60/cpn60-2014-40.fas
- data sheet 2/cpn60/cpn60-2014-41.fas
- data sheet 2/cpn60/cpn60-2014-42.fas
- data sheet 2/cpn60/cpn60-2014-43.fas
- data sheet 2/cpn60/cpn60-2014-44.fas
- data sheet 2/cpn60/cpn60-2014-45.fas
- data sheet 2/cpn60/cpn60-2014-46.fas
- data sheet 2/cpn60/cpn60-2014-47.fas
- data sheet 2/cpn60/cpn60-2014-48.fas
- data sheet 2/cpn60/cpn60-2014-49.fas
- data sheet 2/cpn60/cpn60-2014-5.fas
- data sheet 2/cpn60/cpn60-2014-50.fas
- data sheet 2/cpn60/cpn60-2014-51.fas
- data sheet 2/cpn60/cpn60-2014-52.fas
- data sheet 2/cpn60/cpn60-2014-53.fas
- data sheet 2/cpn60/cpn60-2014-54.fas
- data sheet 2/cpn60/cpn60-2014-55.fas
- data sheet 2/cpn60/cpn60-2014-56.fas
- data sheet 2/cpn60/cpn60-2014-57.fas
- data sheet 2/cpn60/cpn60-2014-58.fas
- data sheet 2/cpn60/cpn60-2014-59.fas
- data sheet 2/cpn60/cpn60-2014-6.fas
- data sheet 2/cpn60/cpn60-2014-60.fas
- data sheet 2/cpn60/cpn60-2014-61.fas
- data sheet 2/cpn60/cpn60-2014-62.fas
- data sheet 2/cpn60/cpn60-2014-63.fas
- data sheet 2/cpn60/cpn60-2014-64.fas
- data sheet 2/cpn60/cpn60-2014-65.fas
- data sheet 2/cpn60/cpn60-2014-66.fas
- data sheet 2/cpn60/cpn60-2014-67.fas
- data sheet 2/cpn60/cpn60-2014-68.fas
- data sheet 2/cpn60/cpn60-2014-69.fas
- data sheet 2/cpn60/cpn60-2014-7.fas
- data sheet 2/cpn60/cpn60-2014-70.fas
- data sheet 2/cpn60/cpn60-2014-71.fas
- data sheet 2/cpn60/cpn60-2014-72.fas
- data sheet 2/cpn60/cpn60-2014-73.fas
- data sheet 2/cpn60/cpn60-2014-74.fas
- data sheet 2/cpn60/cpn60-2014-75.fas
- data sheet 2/cpn60/cpn60-2014-76.fas
- data sheet 2/cpn60/cpn60-2014-77.fas
- data sheet 2/cpn60/cpn60-2014-78.fas
- data sheet 2/cpn60/cpn60-2014-79.fas
- data sheet 2/cpn60/cpn60-2014-8.fas
- data sheet 2/cpn60/cpn60-2014-80.fas
- data sheet 2/cpn60/cpn60-2014-81.fas
- data sheet 2/cpn60/cpn60-2014-82.fas
- data sheet 2/cpn60/cpn60-2014-83.fas
- data sheet 2/cpn60/cpn60-2014-84.fas
- data sheet 2/cpn60/cpn60-2014-85.fas
- data sheet 2/cpn60/cpn60-2014-86.fas
- data sheet 2/cpn60/cpn60-2014-87.fas
- data sheet 2/cpn60/cpn60-2014-88.fas
- data sheet 2/cpn60/cpn60-2014-89.fas
- data sheet 2/cpn60/cpn60-2014-9.fas
- data sheet 2/gdhB/
- data sheet 2/gdhB/gdhB-2012-1.fas
- data sheet 2/gdhB/gdhB-2012-10.fas
- data sheet 2/gdhB/gdhB-2012-11.fas
- data sheet 2/gdhB/gdhB-2012-12.fas
- data sheet 2/gdhB/gdhB-2012-13.fas
- data sheet 2/gdhB/gdhB-2012-14.fas
- data sheet 2/gdhB/gdhB-2012-15.fas
- data sheet 2/gdhB/gdhB-2012-16.fas
- data sheet 2/gdhB/gdhB-2012-17.fas
- data sheet 2/gdhB/gdhB-2012-18.fas
- data sheet 2/gdhB/gdhB-2012-19.fas
- data sheet 2/gdhB/gdhB-2012-2.fas
- data sheet 2/gdhB/gdhB-2012-20.fas
- data sheet 2/gdhB/gdhB-2012-21.fas
- data sheet 2/gdhB/gdhB-2012-22.fas
- data sheet 2/gdhB/gdhB-2012-23.fas
- data sheet 2/gdhB/gdhB-2012-24.fas
- data sheet 2/gdhB/gdhB-2012-25.fas
- data sheet 2/gdhB/gdhB-2012-26.fas
- data sheet 2/gdhB/gdhB-2012-27.fas
- data sheet 2/gdhB/gdhB-2012-28.fas
- data sheet 2/gdhB/gdhB-2012-29.fas
- data sheet 2/gdhB/gdhB-2012-3.fas
- data sheet 2/gdhB/gdhB-2012-30.fas
- data sheet 2/gdhB/gdhB-2012-31.fas
- data sheet 2/gdhB/gdhB-2012-32.fas
- data sheet 2/gdhB/gdhB-2012-33.fas
- data sheet 2/gdhB/gdhB-2012-34.fas
- data sheet 2/gdhB/gdhB-2012-35.fas
- data sheet 2/gdhB/gdhB-2012-36.fas
- data sheet 2/gdhB/gdhB-2012-37.fas
- data sheet 2/gdhB/gdhB-2012-38.fas
- data sheet 2/gdhB/gdhB-2012-39.fas
- data sheet 2/gdhB/gdhB-2012-4.fas
- data sheet 2/gdhB/gdhB-2012-40.fas
- data sheet 2/gdhB/gdhB-2012-41.fas
- data sheet 2/gdhB/gdhB-2012-42.fas
- data sheet 2/gdhB/gdhB-2012-43.fas
- data sheet 2/gdhB/gdhB-2012-44.fas
- data sheet 2/gdhB/gdhB-2012-45.fas
- data sheet 2/gdhB/gdhB-2012-46.fas
- data sheet 2/gdhB/gdhB-2012-47.fas
- data sheet 2/gdhB/gdhB-2012-48.fas
- data sheet 2/gdhB/gdhB-2012-49.fas
- data sheet 2/gdhB/gdhB-2012-5.fas
- data sheet 2/gdhB/gdhB-2012-50.fas
- data sheet 2/gdhB/gdhB-2012-51.fas
- data sheet 2/gdhB/gdhB-2012-52.fas
- data sheet 2/gdhB/gdhB-2012-53.fas
- data sheet 2/gdhB/gdhB-2012-54.fas
[truncated: 1,443 more entries]
