# Supplementary material for: Multilocus Sequence Typing Analysis of Carbapenem-Resistant Acinetobacter baumannii in a Chinese Burns Institute
Source: Front Microbiol. 2016 Nov 9;7:1717. doi: 10.3389/fmicb.2016.01717 (PMC5101237; doi:10.3389/fmicb.2016.01717)
Supplement: Supplementary file 2 [file Data_Sheet_2.zip › data sheet 2/cpn60/cpn60-2012-32.fas]

>cpn60-2012-32
GGGAACCTAAACGACATCGCAGGTGACGGTACAACAACTGCAACTGTACTTGCTCAAGCAATTTTAAATGAAGGTATCAAATCAGTAACTGCTGGTATGAACCCAATGGATTTAAAACGCGGTATCGACATTGCAGTAAAAACTGTAGTTGAAAATATCCGTTCTATTGCTAAACCAGCTGATGATTTCAAAGCAATTGAACAAGTAGGTTCAATCTCTGCTAACTCTGATACTACTGTTGGTAAACTTATTGCTCAAGCAATGGAAAAAGTAGGTAAAGAAGGCGTAATCACTGTAGAAGAAGGCTCAGGCTTCGAAGACGCATTAGACGTTGTAGAAGGTATGCAGTTTGACCGTGGTTATATCTCTCCGTACTTTGCAAACAAACAAGATACTTTAACTGCTGAACTTGAAAATCCGTTCATCCTTCTTGTTGATAAAAAAATCAGCAACATTCGTGAATTGATTTCTGTTTTAGAAGCAGTTGCTAAAACTGGTAAACCACTTCTTATCATCGCTGAAGATGTTGAAGGTGAAGCGCTTGCAACTCTTGTTGTAAACAACATGCGCGGTATCATCAAAGTATGTGCTGTTAAAGCTCCTGGTTTTCGGT
